# Supplementary material for: Novel Insight into the Volatile Profile and Antioxidant Properties of Crocus sativus L. Flowers
Source: Antioxidants (Basel). 2022 Aug 25;11(9):1650. doi: 10.3390/antiox11091650 (PMC9495350; doi:10.3390/antiox11091650)
Supplement: Supplementary file 1 [file antioxidants-11-01650-s001.zip]

Archive with 1 entries (1 files):
- antioxidants-1864173-supplementary.pdf
